# Supplementary material for: Fused Deposition Modeling as a Possible Approach for the Preparation of Orodispersible Tablets
Source: Pharmaceuticals (Basel). 2022 Jan 5;15(1):69. doi: 10.3390/ph15010069 (PMC8781976; doi:10.3390/ph15010069)
Supplement: Supplementary file 1 [file pharmaceuticals-15-00069-s001.zip]

Archive with 1 entries (1 files):
- pharmaceuticals-1507950-supplementary.pdf
